# Supplementary material for: A Tailorable and Transferable Flexible Patch for Simultaneous Electrostimulation and Electro‐Controlled Drug Delivery in Wound Management
Source: Small Sci. 2026 Apr 21;6(4):e202500570. doi: 10.1002/smsc.202500570 (PMC13099368; doi:10.1002/smsc.202500570)
Supplement: Supplementary file 1 — Supplementary Material [file SMSC-6-e202500570-s001.zip]

Archive with 3 entries (3 files):
- Revised_Supporting Information.pdf
- Video 1.mp4
- Video 2.mp4
